# Supplementary material for: Investigation of Potential Gut Health Biomarkers in Broiler Chicks Challenged by Campylobacter jejuni and Submitted to a Continuous Water Disinfection Program
Source: Pathogens. 2024 Apr 26;13(5):356. doi: 10.3390/pathogens13050356 (PMC11124259; doi:10.3390/pathogens13050356)
Supplement: Supplementary file 1 [file pathogens-13-00356-s001.zip]

Archive with 1 entries (1 files):
- pathogens-2925904-supplementary.pdf
